# Supplementary material for: QKI-6 Suppresses Cell Proliferation, Migration, and EMT in Non-Small Cell Lung Cancer
Source: Front Oncol. 2022 May 5;12:897553. doi: 10.3389/fonc.2022.897553 (PMC9117621; doi:10.3389/fonc.2022.897553)
Supplement: Supplementary file 4 [file Table_1.xlsx]

## Sheet: HLugA180Su05资料
Table S1. the patient clinical data
Tissue type	Operative time	Survival status	follow-up time	survival time	Tissue coding	Organs for tumor surgery	sex	age	Pathological classification	Pathological grading	Tumor size	Tumor location	Total number of lymph nodes	positive number	T	N	M
tumor/normal tissue	38197	live	41871	121	E05A0013	lung	female	84	Adenocarcinoma	Ⅱ	2×2×1.5cm	Middle lobe of right lung	5	0	T1a	N0	M0
tumor/normal tissue	38251	live	41871	119	E05A0034	lung	female	71	Adenocarcinoma	Ⅰ-Ⅱ	2.5×2×1.5-2×1.5×0.7cm	Lower lobe of right lung	8	0	T1b	N0	M0
tumor/normal tissue	38260	death	40615	78	E05A0032	lung	female	72	Adenocarcinoma	Ⅱ	3×2×1.5cm	Upper lobe of left lung	3	0	T1b	N0	M0
tumor/normal tissue	38271	death	2007.12.08	38	E05A0036	lung	female	59	Adenocarcinoma	Ⅱ	4×3.8×3cm	Lower lobe of left lung	15	14	T3	N1	M0
tumor/normal tissue	38294	death	38665	12	E05A0043	lung	female	72	Adenocarcinoma	Ⅱ	4×4×2cm	Lower lobe of left lung	5	1	T2a	N2	M0
tumor/normal tissue	38317	death	39792	49	E05A0046	lung	female	66	Adenocarcinoma	Ⅱ	4×3×3cm	Lower lobe of right lung	12	9	T2a	Nx	M0
tumor/normal tissue	38351	live	41871	116	E05A0060	lung	male	49	Adenocarcinoma	Ⅱ	3×3×2cm	Upper lobe of right lung	1	0	T1b	N0	M0
tumor/normal tissue	38419	live	41871	113	E05A0081	lung	female	53	Adenocarcinoma	Ⅱ	3×3×2cm	Lower lobe of right lung	5	0	T1b	N0	M0
tumor/normal tissue	38489	death	39484	33	E05A0104	lung	male	74	Adenocarcinoma	Ⅱ	4cm	Lower lobe of right lung	9	1	T2a	Nx	M0
tumor/normal tissue	38533	death	39163	21	E05A0123	lung	male	74	Adenocarcinoma	Ⅱ	3.5×2×2cm		2	0	T2a	N0	M0
tumor/normal tissue	38663	death	39867	39	E05A0142	lung	male	58	Adenocarcinoma	Ⅱ-Ⅲ	4×3×2cm	Lower lobe of left lung	11	0	T2a	N0	?
tumor/normal tissue	38670	death	39719	34	E05A0146	lung	male	30	Adenocarcinoma	Ⅱ-Ⅲ	3×3×2cm	Upper lobe of right lung	10	0	T1b	N0	M0
tumor/normal tissue	38679	death	2009.02.13	39	E05A0149	lung	male	67	Adenocarcinoma	Ⅲ	6×6×5cm	Upper lobe of left lung	20	14	T2b	Nx	M0
tumor/normal tissue	38775	death	2007.05.12	15	E05A0182	lung	female	64	Adenocarcinoma	Ⅱ	4×3×2cm	Lower lobe of left lung	8	0	T2a	N0	M0
tumor/normal tissue	38957	death	40521	52	E05A0230	lung	female	52	Adenocarcinoma	Ⅱ-Ⅲ	4×3.5×3cm	Lower lobe of right lung	2	2	T2a	Nx	M0
tumor/normal tissue	38960	death	40819	62	E05A0201	lung	male	60	Adenocarcinoma	Ⅱ	4×3.5×3.5cm	Lower lobe of left lung	10	0	T2a	N0	M0
tumor/normal tissue	2006.11	death	2009.0.825	33	E05A0208	lung	male	47	Adenocarcinoma	Ⅲ	7.5×6×4cm	right lung	7	1	T3	N1	M0
tumor/normal tissue	39034	death	2008.01.04	14	E05A0209	lung	male	65	Adenocarcinoma	Ⅲ	6×8.5×4cm	right lung	18	15	T3	N2	M0
tumor/normal tissue	39034	death	2010.12.24	49	E05A0210	lung	female	58	Adenocarcinoma	Ⅱ-Ⅲ	4.5×4×3.5cm	Upper lobe of right lung	12	0	T2a	N0	M1b
tumor/normal tissue	2006.11	death	2007.12.18	13	E05A0211	lung	female	67	Adenocarcinoma	Ⅱ	3×3.5×2.5cm	Lower lobe of right lung	5	1	T2	N1	M0
tumor/normal tissue	2006.12	live	41871	92	E05A0252	lung	female	50	Adenocarcinoma	Ⅱ	3×3×2.5cm	Middle lobe of right lung	4	0	T1b	N0	M0
tumor/normal tissue	39072	death	40793	57	E05A0253	lung	female	60	Adenocarcinoma	Ⅱ-Ⅲ	4×3.5×3.5cm	Upper lobe of left lung	7	2	T3	N1	M0
tumor/normal tissue	2007.1	live	41871	91	E05A0255	lung	female	68	Adenocarcinoma	Ⅱ	3×2×1.2cm	Upper lobe of left lung	8	0	T1b	N0	M0
tumor/normal tissue	39094	live	41871	91	E05A0270	lung	male	55	Adenocarcinoma	Ⅱ-Ⅲ	4×3×3cm	Upper lobe of left lung	8	0	T2a	N0	M0
tumor/normal tissue	39104	death	39560	15	E05A0272	lung	female	76	Adenocarcinoma	Ⅱ-Ⅲ	3×2×2cm	Upper lobe of right lung	1	0	T1b	N0	M0
tumor/normal tissue	2007.3	death	39681	17	E05A0279	lung	male	49	Adenocarcinoma	Ⅱ	4×3×3cm	Lower lobe of right lung	9	4	T2a	N2	M0
tumor/normal tissue	2007.3	death	40169	33	E05A0280	lung	male	73	Adenocarcinoma	Ⅱ	5.5×4.5×3.5cm	Lower lobe of left lung	13	3	T2b	N1	M0
tumor/normal tissue	39153	death	39575	14	E05A0282	lung	female	58	Adenocarcinoma	Ⅱ	3×3×2.5cm	Upper lobe of left lung	11	3	T4	N1	M0
tumor/normal tissue	2007.3	death	40951	59	E05A0289	lung	male	75	Adenocarcinoma	Ⅱ	2.5×2×2cm	Upper lobe of left lung	7	1	T2	N1	M0
tumor/normal tissue	39176	death	40658	48	E05A0310	lung	female	69	Adenocarcinoma	Ⅰ-Ⅱ	4×3×1.5cm	Lower lobe of left lung	4	1	T2a	Nx	M0
tumor/normal tissue	39177	death	39283	3	E05A0317	lung	female	57	Adenocarcinoma	Ⅱ-Ⅲ	5×4×3cm	right lung	12	10	T4	N2	M0
tumor/normal tissue	39178	death	40025	27	E05A0318	lung	male	75	Adenocarcinoma	Ⅱ	4×4×3cm	Lower lobe of left lung	9	0	T4	N0	M0
tumor/normal tissue	2007.4	death	2010.12.13	44	E05A0321	lung	female	52	Adenocarcinoma	Ⅱ-Ⅲ	2×2×1cm,1×1×1cm	Upper lobe of left lung	14	12	T3	N3	M0
tumor/normal tissue	2007.5	live	41871	87	E05A0332	lung	male	55	Adenocarcinoma	Ⅱ-Ⅲ	4×3.5×3.5cm	Upper lobe of right lung	4	0	T2a	N0	M0
tumor/normal tissue	2007.5	death	39991	25	E05A0333	lung	male	65	Adenocarcinoma	Ⅱ	3×2×1cm	Middle lobe of right lung	9	2	T2	N1	M0
tumor/normal tissue	39227	death	2008.06.17	13	E05A0369	lung	male	42	Adenocarcinoma	Ⅱ	2.5×2.5×2cm	Lower lobe of left lung	8	1	T1b	Nx	M0
tumor/normal tissue	2007.6	death	41265	66	E05A0349	lung	male	60	Adenocarcinoma	Ⅱ	5×3.5×3.5cm	Upper lobe of left lung	1	0	T2a	N0	M0
tumor/normal tissue	2007.7	death	39770	16	E05A0355	lung	male	53	Adenocarcinoma	Ⅱ	2×2×1cm	right lung	8	5	T2	N2	M0
tumor/normal tissue	2007.8	death	39502	6	E05A0359	lung	male	66	Adenocarcinoma	Ⅲ	4×2.5×2cm	Upper lobe of left lung	12	3	T2a	N1	M0
tumor/normal tissue	2007.8	death	40773	48	E05A0363	lung	male	68	Adenocarcinoma	Ⅱ	5×3×1cm	Lower lobe of right lung	9	0	T2a	N0	M0
tumor/normal tissue	2007.8	death	39768	15	E05A0364	lung	female	65	Adenocarcinoma	Ⅱ	3×3×2cm	Upper lobe of right lung	9	0	T2	N0	M0
tumor/normal tissue	39295	death	40527	40	E05A0392	lung	female	57	Adenocarcinoma	Ⅱ	3.5×3×3cm	Lower lobe of left lung	4	2	T2a	Nx	M0
tumor/normal tissue	39317	death	41039	57	E05A0399	lung	female	51	Adenocarcinoma	Ⅱ-Ⅲ	4×3×3cm	left lung	13	6	T2a	Nx	M0
tumor/normal tissue	2007.9	live	41871	83	E05A0403	lung	male	64	Adenocarcinoma	Ⅱ-Ⅲ	2.5×2.5×2cm	Lower lobe of right lung	7	2	T2	N1	M0
tumor/normal tissue	2007.12	death	2010.09.17	33	E05A0426	lung	male	71	Adenocarcinoma	Ⅱ	4×3×3cm	Lower lobe of right lung	9	4	T3	N1	M0
tumor/normal tissue	2007.12	death	2011.04.11	40	E05A0448	lung	female	60	Adenocarcinoma	Ⅱ	8.5×8×7.5cm	Lower lobe of right lung	16	8	T3	N3	M0
tumor/normal tissue	2007.12	death	2009.03.24	15	E05A0449	lung	male	61	Adenocarcinoma	Ⅲ	6.5×6×5.5cm	Upper lobe of right lung	10	9	T2b	N3	M0
tumor/normal tissue	39430	death	41614	72	E05A0456	lung	female	62	Adenocarcinoma	Ⅰ-Ⅱ	2×2×1.5cm	Upper lobe of right lung	11	9	T1a	Nx	M0
tumor/normal tissue	2008.1	death	40523	35	E05A0463	lung	female	58	Adenocarcinoma	Ⅰ	14×8×5cm	Lower lobe of right lung	8	0	T3	N0	M0
tumor/normal tissue	2008.1	live	41871	79	E05A0464	lung	male	60	Adenocarcinoma	Ⅱ	9×7.5×4cm	Lower lobe of right lung	7	1	T3	N1	M0
tumor/normal tissue	2008.2	death	40259	25	E05A0471	lung	male	63	Adenocarcinoma	Ⅱ	4×3×3cm	Upper lobe of right lung	10	3	T3	N2	M0
tumor/normal tissue	2008.3	death	41001	49	E05A0475	lung	male	63	Adenocarcinoma	Ⅱ	2×2×1.8cm	Middle lobe of right lung	3	3	T2	N1	M0
tumor/normal tissue	2008.3	death	40697	39	E05A0482	lung	male	61	Adenocarcinoma	Ⅱ-Ⅲ	2×1×1cm	Upper lobe of left lung	10	0	T2	N0	M0
tumor/normal tissue	2008.3	death	41287	58	E05A0486	lung	female	81	Adenocarcinoma	Ⅱ	4.5×3.5×3cm	Upper lobe of left lung	1	1	T2a	N1	M0
tumor/normal tissue	39510	death	39739	7	E05A0502	lung	male	61	Adenocarcinoma	Ⅲ	5.8×6.2×4.6cm	Upper lobe of right lung	17	0	T2b	N0	M0
tumor/normal tissue	2008.4	death	40274	24	E05A0663	lung	male	84	Adenocarcinoma	Ⅰ-Ⅱ	5.5×5×4	Upper lobe of left lung	9	0	T2b	N0	M0
tumor/normal tissue	2008.5	live	41871	75	E05A0519	lung	male	65	Adenocarcinoma	Ⅱ-Ⅲ	4×4×3cm	Upper lobe of left lung	15	6	T2a	N2	M0
tumor/normal tissue	39580	death	41165	52	E05A0537	lung	male	53	Adenocarcinoma	Ⅲ	4×3×3cm	Upper lobe of right lung	13	0	T2a	N0	M0
tumor/normal tissue	2008.6	death	39643	1	E05A0520	lung	male	74	Adenocarcinoma	Ⅱ	2×1×1cm				T1a		M0
tumor/normal tissue	2008.6	live	41871	74	E05A0523	lung	male	64	Adenocarcinoma	Ⅱ	4×3.5×3.5cm	Lower lobe of right lung	2	1	T2a	N1	M0
tumor/normal tissue	39624	death	41247	54	E05A0546	lung	female	73	Adenocarcinoma	Ⅱ	3.5×3×2.5cm	Upper lobe of left lung	5	4	T4	N2	M0
tumor/normal tissue	2008.7	death	40070	14	E05A0550	lung	male	52	Adenocarcinoma	Ⅱ	3.5×3.5×3cm	Upper lobe of right lung	6	6	T2a	N2	M0
tumor/normal tissue	39645	death	39736	3	E05A0580	lung	male	44	Adenocarcinoma	Ⅱ	9×5×4cm	Upper lobe of right lung	6	1	T3	Nx	M0
tumor/normal tissue	2008.8	death	40104	12	E05A0565	lung	male	55	Adenocarcinoma	Ⅱ-Ⅲ	7×6×4cm	Upper lobe of right lung	19	7	T2b	N2	M0
tumor/normal tissue	2008.10	death	40242	15	E05A0584	lung	female	50	Adenocarcinoma	Ⅱ	1.5×1.5×1cm	Upper lobe of right lung	3	0	T1a	N0	M0
tumor/normal tissue	39779	death	40941	39	E05A0622	lung	male	78	Adenocarcinoma	Ⅱ	2.8×1.5×1.5cm	Upper lobe of right lung	6	0	T1b	N0	M0
tumor/normal tissue	2008.12	death	39848	2	E05A0592	lung	female	60	Adenocarcinoma	Ⅱ	6.5×5.5×4.5cm	Lower lobe of left lung	21	0	T2b	N0	M0
tumor/normal tissue	2008.12	death	40692	29	E05A0595	lung	female	54	Adenocarcinoma	Ⅱ	3×2.5×1cm	Middle lobe of right lung	7	2	T3	N1	M0
tumor/normal tissue	2008.12	live	41871	68	E05A0596	lung	female	48	Adenocarcinoma	Ⅱ	3.5×3.5×2cm	Upper lobe of right lung	14	0	T3	N0	M0
tumor/normal tissue	2008.12	death	39855	2	E05A0616	lung	male	59	Adenocarcinoma	Ⅲ	3.5×3×2.5cm	Lower lobe of left lung	13	10	T2a	N3	M0
tumor/normal tissue	2008.12	death	41323	50	E05A0617	lung	male	48	Adenocarcinoma	Ⅱ	2.5×2×1.5cm	Upper lobe of right lung	9	4	T2a	N2	M0
tumor/normal tissue	39790	death	39943	5	E05A0626	lung	male	71	Adenocarcinoma	Ⅱ	5×3×2cm	Upper lobe of left lung			T2a		M0
tumor/normal tissue	39791	death	40559	25	E05A0627	lung	male	59	Adenocarcinoma	Ⅱ	4×4×3cm	Lower lobe of right lung	38	21	T2a	Nx	M0
tumor/normal tissue	39807	live	41871	68	E05A0633	lung	male	58	Adenocarcinoma	Ⅲ	4.5×4×4cm	Upper lobe of left lung	28	0	T2a	N0	M0
tumor/normal tissue	2009.1	death	40298	15	E05A0639	lung	female	56	Adenocarcinoma	Ⅱ	4.5×3.5×2cm	Upper lobe of left lung	9	4	T4	N2	M0
tumor/normal tissue	2009.1	live	41871	67	E05A0640	lung	female	53	Adenocarcinoma	Ⅰ	5×3.5×3.5cm	Lower lobe of right lung	4	0	T2a	N0	M0
tumor/normal tissue	39856	death	2009.12.14	10	E05A0648	lung	female	62	Adenocarcinoma	Ⅱ	3×2.5×2cm	Middle lobe of right lung	6	1	T1b	Nx	M0
tumor/normal tissue	2009.3	death	40803	30	E05A0659	lung	male	72	Adenocarcinoma	Ⅱ	4×4×2.5cm	Lower lobe of right lung	17	11	T2a	N2	M0
tumor/normal tissue	39878	live	41871	65	E05A0667	lung	female	80	Adenocarcinoma	Ⅱ	5×3×3cm	Upper lobe of right lung			T2a		M0
tumor/normal tissue	39885	live	41871	65	E05A0671	lung	male	61	Adenocarcinoma	Ⅱ-Ⅲ	5.5×5×5cm	Upper lobe of right lung	19	0	T2b	N0	M0
tumor/normal tissue	2009.3	death	41563	55	E05A0682	lung	female	65	Adenocarcinoma	Ⅱ	4×3×3cm	Lower lobe of left lung	5	0	T2a	N0	M0
tumor/normal tissue	39911	live	41871	64	E05A0677	lung	female	67	Adenocarcinoma	Ⅱ	2.5×2.5×2cm	Upper lobe of left lung	19	10	T1b	Nx	M0
tumor/normal tissue	2009.4	death	2009.12.07	8	E05A0699	lung	male	65	Adenocarcinoma	Ⅲ	6×4×3.5cm	Upper lobe of right lung	11	2	T3	N2	M0
tumor/normal tissue	2009.4	live	41871	64	E05A0702	lung	male	65	Adenocarcinoma	Ⅲ	5.5×5×3.5cm	Upper lobe of right lung	15	0	T3	N0	M0
tumor/normal tissue	2009.4	death	40802	29	E05A0703	lung	female	77	Adenocarcinoma	Ⅱ	2.5×2.5×2cm	Middle lobe of right lung	12	8	T3	N3	M0
tumor/normal tissue	2009.6	live	41871	62	E05A0726	lung	female	66	Adenocarcinoma	Ⅰ	3×2.5×2cm	Lower lobe of left lung	5	0	T2	N0	M0
tumor	38439	live	41091		E05A0089	lung	male	68	Adenocarcinoma	Ⅱ	5*4*3.5	Lower lobe of right lung	10	0	T2a	N0	M0
tumor	39007	live	41122		E05A0238	lung	male	51	Adenocarcinoma	Ⅱ-Ⅲ	3*3*2	Upper lobe of left lung	15	2	T1	Nx	M0
tumor	2007.6	death	40943	56	E05A0347	lung	male	74	Adenocarcinoma	Ⅱ	3×2.5×2.5cm	Upper lobe of right lung	12	0	T2	N0	M0
tumor	2007.7	death	2009.12.09	29	E05A0353	lung	female	51	Adenocarcinoma	Ⅱ	2×2×1.5cm	Upper lobe of right lung	3	3	T1a	N2	M0
tumor	39300	live	41871	84	E05A0396	lung	female	71	Adenocarcinoma	Ⅱ	3×1.5×2cm	Lower lobe of left lung	14	0	T1b	N0	M0
tumor	2007.12	live	41871	80	E05A0450	lung	female	58	Adenocarcinoma	Ⅰ-Ⅱ	2.5×2.5×2cm	Lower lobe of left lung	6	0	T3	N0	M0
tumor	39637	death	39998	12	E05A0575	lung	female	73	Adenocarcinoma	Ⅱ	7×4.5×5cm	Upper lobe of left lung	14	10	T2b	Nx	M0
tumor	2008.12	death	39848	2	E05A0594	lung	male	54	Adenocarcinoma	Ⅱ-Ⅲ	6×4×4cm	Upper lobe of left lung	3	3	T4	N2	M0
